# Supplementary material for: Effects of astragalus polysaccharide on the adhesion-related immune response of endothelial cells stimulated with CSFV in vitro
Source: PeerJ. 2017 Oct 6;5:e3862. doi: 10.7717/peerj.3862 (PMC5633024; doi:10.7717/peerj.3862)
Supplement: Data S1 [file peerj-05-3862-s001.xls]

## Sheet: Results
Block Type	96alum
Chemistry	SYBR_GREEN
Experiment File Name	E:\CSFV\Zhuge2011\IL- 20110810.eds
Experiment Run End Time	2011-08-10 15:02:12 下午 CST
Instrument Type	sds7500
Passive Reference	ROX
Well	Sample Name	Target Name	Task	Reporter	Quencher	RQ	RQ Min	RQ Max	Cт	Cт Mean	Cт SD	ΔCт	ΔCт Mean	ΔCт SE	HK Control ΔCт Mean	HK Control ΔCт SE	ΔΔCт	Automatic Ct Threshold	Ct Threshold	Automatic Baseline	Baseline Start	Baseline End	Efficiency	Tm1	Tm2	Tm3	Comments	HIGHSD	NOAMP	OUTLIERRG	EXPFAIL	MTP
A1	Cell	IL-1	UNKNOWN	SYBR	None	1	0.0505451	19.7843	30.446	28.7669	2.65694		3.23342	1.55101			0	TRUE	0.19719	TRUE	3	25	1	81.3378				Y	N	N	N	N
A2	APS 0h	IL-1	UNKNOWN	SYBR	None	0.270918	0.127882	0.573939	29.9797	30.6892	0.619081		5.11749	0.390082			1.88407	TRUE	0.19719	TRUE	3	24	1	81.3378				Y	N	N	N	N
A3	APS 3h	IL-1	UNKNOWN	SYBR	None	45.213	20.3473	100.466	22.9788	22.8586	0.66633		-2.26525	0.414884			-5.49866	TRUE	0.19719	TRUE	3	18	1	82.0557				Y	N	N	N	N
A4	CS APS 0h	IL-1	UNKNOWN	SYBR	None	54.042	37.3962	78.0971	22.6072	22.5848	0.106495		-2.52259	0.19132			-5.75601	TRUE	0.19719	TRUE	3	17	1	82.2351				N	N	N	N	N
A5	CS APS 3h	IL-1	UNKNOWN	SYBR	None	68.36	39.1172	119.464	22.3869	22.1511	0.249016		-2.86167	0.290066			-6.09508	TRUE	0.19719	TRUE	3	17	1	82.4146				N	N	N	N	N
A6	CS	IL-1	UNKNOWN	SYBR	None	59.6139	48.4248	73.3884	22.1956	21.9894	0.179103		-2.66416	0.108017			-5.89758	TRUE	0.19719	TRUE	3	17	1	82.4146				N	N	N	N	N
A7	Cell	IL6	UNKNOWN	SYBR	None	1	0.597276	1.67427	27.4638	27.4489	0.240011		1.91543	0.267799			0	TRUE	0.244977	TRUE	3	22	1	83.1324				N	N	N	N	N
A8	APS 0h	IL6	UNKNOWN	SYBR	None	0.137036	0.0603924	0.310947	29.9276	30.3545	0.686001		4.78281	0.425765			2.86738	TRUE	0.244977	TRUE	3	24	1	83.1324				Y	N	N	N	N
A9	APS 3h	IL6	UNKNOWN	SYBR	None	1.66765	0.846268	3.28624	26.1013	26.3015	0.548019		1.17762	0.352474			-0.737813	TRUE	0.244977	TRUE	3	20	1	82.5941				Y	N	N	N	N
A10	CS APS 0h	IL6	UNKNOWN	SYBR	None	0.793533	0.371637	1.69438	26.9416	27.3564	0.606337		2.24907	0.394172			0.333638	TRUE	0.244977	TRUE	3	21	1	82.4146				Y	N	N	N	N
A11	CS APS 3h	IL6	UNKNOWN	SYBR	None	1.4969	0.881867	2.54088	26.4533	26.3462	0.1907		1.33345	0.274937			-0.581982	TRUE	0.244977	TRUE	3	21	1	82.2351				N	N	N	N	N
A12	CS	IL6	UNKNOWN	SYBR	None	0.868316	0.586074	1.28648	27.1175	26.7727	0.349643		2.11914	0.204267			0.203709	TRUE	0.244977	TRUE	3	21	1	82.2351				N	N	N	N	N
B1	Cell	IL-1	UNKNOWN	SYBR	None	1	0.0505451	19.7843	30.151	28.7669	2.65694		3.23342	1.55101			0	TRUE	0.19719	TRUE	3	25	1	80.9789				Y	N	N	N	N
B2	APS 0h	IL-1	UNKNOWN	SYBR	None	0.270918	0.127882	0.573939	30.9682	30.6892	0.619081		5.11749	0.390082			1.88407	TRUE	0.19719	TRUE	3	25	1	81.5173				Y	N	N	N	N
B3	APS 3h	IL-1	UNKNOWN	SYBR	None	45.213	20.3473	100.466	22.1403	22.8586	0.66633		-2.26525	0.414884			-5.49866	TRUE	0.19719	TRUE	3	17	1	82.5941				Y	N	N	N	N
B4	CS APS 0h	IL-1	UNKNOWN	SYBR	None	54.042	37.3962	78.0971	22.4688	22.5848	0.106495		-2.52259	0.19132			-5.75601	TRUE	0.19719	TRUE	3	17	1	82.5941				N	N	N	N	N
B5	CS APS 3h	IL-1	UNKNOWN	SYBR	None	68.36	39.1172	119.464	21.8907	22.1511	0.249016		-2.86167	0.290066			-6.09508	TRUE	0.19719	TRUE	3	16	1	82.5941				N	N	N	N	N
B6	CS	IL-1	UNKNOWN	SYBR	None	59.6139	48.4248	73.3884	21.8993	21.9894	0.179103		-2.66416	0.108017			-5.89758	TRUE	0.19719	TRUE	3	16	1	82.5941				N	N	N	N	N
B7	Cell	IL6	UNKNOWN	SYBR	None	1	0.597276	1.67427	27.6811	27.4489	0.240011		1.91543	0.267799			0	TRUE	0.244977	TRUE	3	22	1	83.3119				N	N	N	N	N
B8	APS 0h	IL6	UNKNOWN	SYBR	None	0.137036	0.0603924	0.310947	31.1458	30.3545	0.686001		4.78281	0.425765			2.86738	TRUE	0.244977	TRUE	3	25	1	83.4913				Y	N	N	N	N
B9	APS 3h	IL6	UNKNOWN	SYBR	None	1.66765	0.846268	3.28624	25.8816	26.3015	0.548019		1.17762	0.352474			-0.737813	TRUE	0.244977	TRUE	3	20	1	82.7735				Y	N	N	N	N
B10	CS APS 0h	IL6	UNKNOWN	SYBR	None	0.793533	0.371637	1.69438	28.0523	27.3564	0.606337		2.24907	0.394172			0.333638	TRUE	0.244977	TRUE	3	22	1	82.5941				Y	N	N	N	N
B11	CS APS 3h	IL6	UNKNOWN	SYBR	None	1.4969	0.881867	2.54088	26.126	26.3462	0.1907		1.33345	0.274937			-0.581982	TRUE	0.244977	TRUE	3	20	1	82.4146				N	N	N	N	N
B12	CS	IL6	UNKNOWN	SYBR	None	0.868316	0.586074	1.28648	26.4184	26.7727	0.349643		2.11914	0.204267			0.203709	TRUE	0.244977	TRUE	3	20	1	82.2351				N	N	N	N	N
C1	Cell	IL-1	UNKNOWN	SYBR	None	1	0.0505451	19.7843	25.7036	28.7669	2.65694		3.23342	1.55101			0	TRUE	0.19719	TRUE	3	20	1	82.7735				Y	N	N	N	N
C2	APS 0h	IL-1	UNKNOWN	SYBR	None	0.270918	0.127882	0.573939	31.1197	30.6892	0.619081		5.11749	0.390082			1.88407	TRUE	0.19719	TRUE	3	26	1	81.5173				Y	N	N	N	N
C3	APS 3h	IL-1	UNKNOWN	SYBR	None	45.213	20.3473	100.466	23.4567	22.8586	0.66633		-2.26525	0.414884			-5.49866	TRUE	0.19719	TRUE	3	18	1	82.7735				Y	N	N	N	N
C4	CS APS 0h	IL-1	UNKNOWN	SYBR	None	54.042	37.3962	78.0971	22.6782	22.5848	0.106495		-2.52259	0.19132			-5.75601	TRUE	0.19719	TRUE	3	17	1	82.7735				N	N	N	N	N
C5	CS APS 3h	IL-1	UNKNOWN	SYBR	None	68.36	39.1172	119.464	22.1758	22.1511	0.249016		-2.86167	0.290066			-6.09508	TRUE	0.19719	TRUE	3	17	1	82.7735				N	N	N	N	N
C6	CS	IL-1	UNKNOWN	SYBR	None	59.6139	48.4248	73.3884	21.8732	21.9894	0.179103		-2.66416	0.108017			-5.89758	TRUE	0.19719	TRUE	3	16	1	82.7735				N	N	N	N	N
C7	Cell	IL6	UNKNOWN	SYBR	None	1	0.597276	1.67427	27.2018	27.4489	0.240011		1.91543	0.267799			0	TRUE	0.244977	TRUE	3	22	1	83.4913				N	N	N	N	N
C8	APS 0h	IL6	UNKNOWN	SYBR	None	0.137036	0.0603924	0.310947	29.9902	30.3545	0.686001		4.78281	0.425765			2.86738	TRUE	0.244977	TRUE	3	24	1	83.4913				Y	N	N	N	N
C9	APS 3h	IL6	UNKNOWN	SYBR	None	1.66765	0.846268	3.28624	26.9214	26.3015	0.548019		1.17762	0.352474			-0.737813	TRUE	0.244977	TRUE	3	21	1	82.953				Y	N	N	N	N
C10	CS APS 0h	IL6	UNKNOWN	SYBR	None	0.793533	0.371637	1.69438	27.0754	27.3564	0.606337		2.24907	0.394172			0.333638	TRUE	0.244977	TRUE	3	21	1	82.7735				Y	N	N	N	N
C11	CS APS 3h	IL6	UNKNOWN	SYBR	None	1.4969	0.881867	2.54088	26.4593	26.3462	0.1907		1.33345	0.274937			-0.581982	TRUE	0.244977	TRUE	3	21	1	82.5941				N	N	N	N	N
C12	CS	IL6	UNKNOWN	SYBR	None	0.868316	0.586074	1.28648	26.7821	26.7727	0.349643		2.11914	0.204267			0.203709	TRUE	0.244977	TRUE	3	21	1	82.4146				N	N	N	N	N
D1	Cell	HPRT	UNKNOWN	SYBR	None				25.7088	25.5335	0.396918							TRUE	0.299219	TRUE	3	19	1	77.2103				N	N	N	N	N
D2	APS 0h	HPRT	UNKNOWN	SYBR	None				25.4584	25.5717	0.270614							TRUE	0.299219	TRUE	3	19	1	77.2103				N	N	N	N	N
D3	APS 3h	HPRT	UNKNOWN	SYBR	None				24.9465	25.1238	0.269055							TRUE	0.299219	TRUE	3	18	1	77.0308				N	N	N	N	N
D4	CS APS 0h	HPRT	UNKNOWN	SYBR	None				24.8894	25.1074	0.313798							TRUE	0.299219	TRUE	3	18	1	77.0308				N	N	N	N	N
D5	CS APS 3h	HPRT	UNKNOWN	SYBR	None				24.7715	25.0128	0.436354							TRUE	0.299219	TRUE	3	18	1	77.0308				N	N	N	N	N
D6	CS	HPRT	UNKNOWN	SYBR	None				24.6029	24.6535	0.0540861							TRUE	0.299219	TRUE	3	18	1	77.0308				N	N	N	N	N
D7	Cell	IL-8	UNKNOWN	SYBR	None	1	0.515867	1.93848	32.9461	32.434	0.444228		6.90052	0.343939			0	TRUE	0.330902	TRUE	3	27	1	83.6708				N	N	N	N	N
D8	APS 0h	IL-8	UNKNOWN	SYBR	None	0.270984	0.191442	0.383577	Undetermined	34.356	0.0283739		8.78424	0.157522			1.88372	TRUE	0.330902	TRUE	3	39	1	83.4913	63.5714	72.7238		N	Y	N	Y	Y
D9	APS 3h	IL-8	UNKNOWN	SYBR	None	2.88295	1.48374	5.60166	31.104	30.4968	0.533863		5.37297	0.345157			-1.52754	TRUE	0.330902	TRUE	3	25	1	83.1324				Y	N	N	N	N
D10	CS APS 0h	IL-8	UNKNOWN	SYBR	None	3.27037	1.97043	5.4279	30.1893	30.2984	0.330842		5.19106	0.263265			-1.70945	TRUE	0.330902	TRUE	3	24	1	82.953				N	N	N	N	N
D11	CS APS 3h	IL-8	UNKNOWN	SYBR	None	3.88112	2.33138	6.46101	29.8081	29.9568	0.141421		4.94405	0.26483			-1.95647	TRUE	0.330902	TRUE	3	24	1	82.953				N	N	N	N	N
D12	CS	IL-8	UNKNOWN	SYBR	None	3.06507	2.2656	4.14667	29.788	29.9381	0.26658		5.2846	0.157046			-1.61592	TRUE	0.330902	TRUE	3	24	1	82.5941				N	N	N	N	N
E1	Cell	HPRT	UNKNOWN	SYBR	None				25.0791	25.5335	0.396918							TRUE	0.299219	TRUE	3	19	1	77.2103				N	N	N	N	N
E2	APS 0h	HPRT	UNKNOWN	SYBR	None				25.8806	25.5717	0.270614							TRUE	0.299219	TRUE	3	19	1	77.2103				N	N	N	N	N
E3	APS 3h	HPRT	UNKNOWN	SYBR	None				25.4334	25.1238	0.269055							TRUE	0.299219	TRUE	3	19	1	77.0308				N	N	N	N	N
E4	CS APS 0h	HPRT	UNKNOWN	SYBR	None				24.9657	25.1074	0.313798							TRUE	0.299219	TRUE	3	19	1	77.0308				N	N	N	N	N
E5	CS APS 3h	HPRT	UNKNOWN	SYBR	None				25.5165	25.0128	0.436354							TRUE	0.299219	TRUE	3	19	1	77.0308				N	N	Y	N	N
E6	CS	HPRT	UNKNOWN	SYBR	None				24.6471	24.6535	0.0540861							TRUE	0.299219	TRUE	3	18	1	77.0308				N	N	N	N	N
E7	Cell	IL-8	UNKNOWN	SYBR	None	1	0.515867	1.93848	32.2031	32.434	0.444228		6.90052	0.343939			0	TRUE	0.330902	TRUE	3	26	1	83.6708				N	N	N	N	N
E8	APS 0h	IL-8	UNKNOWN	SYBR	None	0.270984	0.191442	0.383577	34.3359	34.356	0.0283739		8.78424	0.157522			1.88372	TRUE	0.330902	TRUE	3	28	1	83.6708				N	N	N	N	N
E9	APS 3h	IL-8	UNKNOWN	SYBR	None	2.88295	1.48374	5.60166	30.1011	30.4968	0.533863		5.37297	0.345157			-1.52754	TRUE	0.330902	TRUE	3	24	1	83.1324				Y	N	N	N	N
E10	CS APS 0h	IL-8	UNKNOWN	SYBR	None	3.27037	1.97043	5.4279	30.0359	30.2984	0.330842		5.19106	0.263265			-1.70945	TRUE	0.330902	TRUE	3	24	1	83.1324				N	N	N	N	N
E11	CS APS 3h	IL-8	UNKNOWN	SYBR	None	3.88112	2.33138	6.46101	30.0896	29.9568	0.141421		4.94405	0.26483			-1.95647	TRUE	0.330902	TRUE	3	24	1	82.953				N	N	N	N	N
E12	CS	IL-8	UNKNOWN	SYBR	None	3.06507	2.2656	4.14667	29.7804	29.9381	0.26658		5.2846	0.157046			-1.61592	TRUE	0.330902	TRUE	3	24	1	82.5941				N	N	N	N	N
F1	Cell	HPRT	UNKNOWN	SYBR	None				25.8125	25.5335	0.396918							TRUE	0.299219	TRUE	3	19	1	77.0308				N	N	N	N	N
F2	APS 0h	HPRT	UNKNOWN	SYBR	None				25.3761	25.5717	0.270614							TRUE	0.299219	TRUE	3	19	1	77.0308				N	N	N	N	N
F3	APS 3h	HPRT	UNKNOWN	SYBR	None				24.9916	25.1238	0.269055							TRUE	0.299219	TRUE	3	19	1	76.8513				N	N	N	N	N
F4	CS APS 0h	HPRT	UNKNOWN	SYBR	None				25.467	25.1074	0.313798							TRUE	0.299219	TRUE	3	19	1	77.0308				N	N	N	N	N
F5	CS APS 3h	HPRT	UNKNOWN	SYBR	None				24.7503	25.0128	0.436354							TRUE	0.299219	TRUE	3	18	1	77.0308				N	N	N	N	N
F6	CS	HPRT	UNKNOWN	SYBR	None				24.7105	24.6535	0.0540861							TRUE	0.299219	TRUE	3	18	1	77.0308				N	N	N	N	N
F7	Cell	IL-8	UNKNOWN	SYBR	None	1	0.515867	1.93848	32.1527	32.434	0.444228		6.90052	0.343939			0	TRUE	0.330902	TRUE	3	26	1	83.6708				N	N	N	N	N
F8	APS 0h	IL-8	UNKNOWN	SYBR	None	0.270984	0.191442	0.383577	34.376	34.356	0.0283739		8.78424	0.157522			1.88372	TRUE	0.330902	TRUE	3	28	1	83.4913				N	N	N	N	N
F9	APS 3h	IL-8	UNKNOWN	SYBR	None	2.88295	1.48374	5.60166	30.2853	30.4968	0.533863		5.37297	0.345157			-1.52754	TRUE	0.330902	TRUE	3	24	1	83.1324				Y	N	N	N	N
F10	CS APS 0h	IL-8	UNKNOWN	SYBR	None	3.27037	1.97043	5.4279	30.67	30.2984	0.330842		5.19106	0.263265			-1.70945	TRUE	0.330902	TRUE	3	25	1	82.953				N	N	N	N	N
F11	CS APS 3h	IL-8	UNKNOWN	SYBR	None	3.88112	2.33138	6.46101	29.9727	29.9568	0.141421		4.94405	0.26483			-1.95647	TRUE	0.330902	TRUE	3	24	1	82.7735				N	N	N	N	N
F12	CS	IL-8	UNKNOWN	SYBR	None	3.06507	2.2656	4.14667	30.2459	29.9381	0.26658		5.2846	0.157046			-1.61592	TRUE	0.330902	TRUE	3	24	1	82.5941				N	N	Y	N	N
H2		IL-1	NTC	SYBR	None				Undetermined									TRUE	0.19719	TRUE	3	39	1	62.1357				N	N	N	N	N
H3		HPRT	NTC	SYBR	None				Undetermined									TRUE	0.299219	TRUE	3	39	1	62.1357				N	N	N	N	N
H4		HPRT	NTC	SYBR	None				Undetermined									TRUE	0.299219	TRUE	3	39	1	61.9562				N	N	N	N	N
H7		IL-1	NTC	SYBR	None				Undetermined									TRUE	0.19719	TRUE	3	39	1	62.1357				N	N	N	N	N
H8		IL6	NTC	SYBR	None				Undetermined									TRUE	0.244977	TRUE	3	39	1	61.9562	84.5681	78.287		N	N	N	N	Y
H9		IL-8	NTC	SYBR	None				Undetermined									TRUE	0.330902	TRUE	3	39	1	89.9519	61.7768	85.6449		N	N	N	N	Y
H10		IL-8	NTC	SYBR	None				Undetermined									TRUE	0.330902	TRUE	3	39	1	70.7497	80.0816	63.5714		N	N	N	N	Y
Analysis Type	Singleplex
Endogenous Control	HPRT
RQ Min/Max Confidence Level	95.0
Reference Sample	Cell
