# Supplementary material for: Effects of astragalus polysaccharide on the adhesion-related immune response of endothelial cells stimulated with CSFV in vitro
Source: PeerJ. 2017 Oct 6;5:e3862. doi: 10.7717/peerj.3862 (PMC5633024; doi:10.7717/peerj.3862)
Supplement: Data S2 [file peerj-05-3862-s002.xls]

## Sheet: Results
Block Type	96alum
Chemistry	SYBR_GREEN
Experiment File Name	E:\CSFV\Zhuge2011\P-sel 20110712.eds
Experiment Run End Time	2011-07-12 16:20:19 下午 CST
Instrument Type	sds7500
Passive Reference	ROX
Well	Sample Name	Target Name	Task	Reporter	Quencher	RQ	RQ Min	RQ Max	Cт	Cт Mean	Cт SD	ΔCт	ΔCт Mean	ΔCт SE	HK Control ΔCт Mean	HK Control ΔCт SE	ΔΔCт	Automatic Ct Threshold	Ct Threshold	Automatic Baseline	Baseline Start	Baseline End	Efficiency	Tm1	Tm2	Tm3	Comments	HIGHSD	NOAMP	EXPFAIL	MTP
A2	Cell	P-sel	UNKNOWN	SYBR	None	1	0.669207	1.49431	26.1448	25.8571	0.249435		1.55172	0.208711			0	TRUE	0.171474	TRUE	3	21	1	81.1818	72.7696	65.2718		N	N	N	Y
A3	APS 0h	P-sel	UNKNOWN	SYBR	None	0.487661	0.277083	0.858274	25.9316	26.4288	0.505487		2.58777	0.293743			1.03605	TRUE	0.171474	TRUE	3	21	1	73.3182	80.9989	65.6376		Y	N	N	Y
A4	APS 72h	P-sel	UNKNOWN	SYBR	None	0.468067	0.332695	0.658522	26.3014	26.6512	0.305064		2.64693	0.177391			1.09521	TRUE	0.171474	TRUE	3	21	1	80.6331	65.4547	73.5011		N	N	N	Y
A5	CS APS 0h	P-sel	UNKNOWN	SYBR	None	1.22983	0.849271	1.78092	25.0999	25.3867	0.307165		1.25325	0.192392			-0.298461	TRUE	0.171474	TRUE	3	20	1	74.0497	66.1862			N	N	N	Y
A6	CS APS 72h	P-sel	UNKNOWN	SYBR	None	0.738579	0.533542	1.02241	25.6408	25.8448	0.279761		1.98889	0.168976			0.437175	TRUE	0.171474	TRUE	3	21	1	66.0033	80.6331	73.8669		N	N	N	Y
A7	CS	P-sel	UNKNOWN	SYBR	None	0.878878	0.657893	1.17409	25.8	25.828	0.178484		1.73798	0.150484			0.186265	TRUE	0.171474	TRUE	3	20	1	73.5011	66.0033	80.4503		N	N	N	Y
B2	Cell	P-sel	UNKNOWN	SYBR	None	1	0.669207	1.49431	25.7239	25.8571	0.249435		1.55172	0.208711			0	TRUE	0.171474	TRUE	3	21	1	80.9989	65.6376	73.3182		N	N	N	Y
B3	APS 0h	P-sel	UNKNOWN	SYBR	None	0.487661	0.277083	0.858274	26.4125	26.4288	0.505487		2.58777	0.293743			1.03605	TRUE	0.171474	TRUE	3	21	1	81.9133	73.5011	65.8204		Y	N	N	Y
B4	APS 72h	P-sel	UNKNOWN	SYBR	None	0.468067	0.332695	0.658522	26.7903	26.6512	0.305064		2.64693	0.177391			1.09521	TRUE	0.171474	TRUE	3	22	1	81.3646	65.6376	73.5011		N	N	N	Y
B5	CS APS 0h	P-sel	UNKNOWN	SYBR	None	1.22983	0.849271	1.78092	25.3494	25.3867	0.307165		1.25325	0.192392			-0.298461	TRUE	0.171474	TRUE	3	20	1	74.2326	66.3691	80.2674		N	N	N	Y
B6	CS APS 72h	P-sel	UNKNOWN	SYBR	None	0.738579	0.533542	1.02241	25.7299	25.8448	0.279761		1.98889	0.168976			0.437175	TRUE	0.171474	TRUE	3	21	1	73.8669	66.1862	80.6331		N	N	N	Y
B7	CS	P-sel	UNKNOWN	SYBR	None	0.878878	0.657893	1.17409	25.6652	25.828	0.178484		1.73798	0.150484			0.186265	TRUE	0.171474	TRUE	3	20	1	73.684	66.1862	80.4503		N	N	N	Y
C2	Cell	P-sel	UNKNOWN	SYBR	None	1	0.669207	1.49431	25.7025	25.8571	0.249435		1.55172	0.208711			0	TRUE	0.171474	TRUE	3	21	1	73.684	80.6331	66.0033		N	N	N	Y
C3	APS 0h	P-sel	UNKNOWN	SYBR	None	0.487661	0.277083	0.858274	26.9422	26.4288	0.505487		2.58777	0.293743			1.03605	TRUE	0.171474	TRUE	3	22	1	81.5475	73.5011	65.8204		Y	N	N	Y
C4	APS 72h	P-sel	UNKNOWN	SYBR	None	0.468067	0.332695	0.658522	26.862	26.6512	0.305064		2.64693	0.177391			1.09521	TRUE	0.171474	TRUE	3	22	1	81.5475	65.8204	73.684		N	N	N	Y
C5	CS APS 0h	P-sel	UNKNOWN	SYBR	None	1.22983	0.849271	1.78092	25.7108	25.3867	0.307165		1.25325	0.192392			-0.298461	TRUE	0.171474	TRUE	3	20	1	74.0497	66.1862	80.6331		N	N	N	Y
C6	CS APS 72h	P-sel	UNKNOWN	SYBR	None	0.738579	0.533542	1.02241	26.1637	25.8448	0.279761		1.98889	0.168976			0.437175	TRUE	0.171474	TRUE	3	21	1	73.8669	66.1862	80.9989		N	N	N	Y
C7	CS	P-sel	UNKNOWN	SYBR	None	0.878878	0.657893	1.17409	26.0189	25.828	0.178484		1.73798	0.150484			0.186265	TRUE	0.171474	TRUE	3	21	1	74.2326	66.5519	80.4503		N	N	N	Y
D2	Cell	HPRT	UNKNOWN	SYBR	None				24.2965	24.3054	0.261655							TRUE	0.122647	TRUE	3	20	1	76.9757				N	N	N	N
D3	APS 0h	HPRT	UNKNOWN	SYBR	None				23.8604	23.841	0.0577719							TRUE	0.122647	TRUE	3	19	1	76.9757				N	N	N	N
D4	APS 72h	HPRT	UNKNOWN	SYBR	None				24.0334	24.0043	0.0365811							TRUE	0.122647	TRUE	3	19	1	76.9757				N	N	N	N
D5	CS APS 0h	HPRT	UNKNOWN	SYBR	None				24.0589	24.1335	0.105493							TRUE	0.122647	TRUE	3	19	1	76.9757				N	N	N	N
D6	CS APS 72h	HPRT	UNKNOWN	SYBR	None				23.783	23.8559	0.085978							TRUE	0.122647	TRUE	3	19	1	76.9757				N	N	N	N
D7	CS	HPRT	UNKNOWN	SYBR	None				24.2891	24.0901	0.189948							TRUE	0.122647	TRUE	3	20	1	76.9757				N	N	N	N
E2	Cell	HPRT	UNKNOWN	SYBR	None				24.5713	24.3054	0.261655							TRUE	0.122647	TRUE	3	20	1	76.9757				N	N	N	N
E3	APS 0h	HPRT	UNKNOWN	SYBR	None				23.776	23.841	0.0577719							TRUE	0.122647	TRUE	3	19	1	76.9757				N	N	N	N
E4	APS 72h	HPRT	UNKNOWN	SYBR	None				23.9632	24.0043	0.0365811							TRUE	0.122647	TRUE	3	19	1	76.9757				N	N	N	N
E5	CS APS 0h	HPRT	UNKNOWN	SYBR	None				Undetermined	24.1335	0.105493							TRUE	0.122647	TRUE	3	39	1	62.7116				N	Y	Y	N
E6	CS APS 72h	HPRT	UNKNOWN	SYBR	None				23.9507	23.8559	0.085978							TRUE	0.122647	TRUE	3	19	1	76.9757				N	N	N	N
E7	CS	HPRT	UNKNOWN	SYBR	None				23.9108	24.0901	0.189948							TRUE	0.122647	TRUE	3	19	1	76.9757				N	N	N	N
F2	Cell	HPRT	UNKNOWN	SYBR	None				24.0482	24.3054	0.261655							TRUE	0.122647	TRUE	3	19	1	76.7928				N	N	N	N
F3	APS 0h	HPRT	UNKNOWN	SYBR	None				23.8866	23.841	0.0577719							TRUE	0.122647	TRUE	3	19	1	76.9757				N	N	N	N
F4	APS 72h	HPRT	UNKNOWN	SYBR	None				24.0163	24.0043	0.0365811							TRUE	0.122647	TRUE	3	19	1	76.9757				N	N	N	N
F5	CS APS 0h	HPRT	UNKNOWN	SYBR	None				24.2081	24.1335	0.105493							TRUE	0.122647	TRUE	3	19	1	76.9757				N	N	N	N
F6	CS APS 72h	HPRT	UNKNOWN	SYBR	None				23.834	23.8559	0.085978							TRUE	0.122647	TRUE	3	19	1	76.9757				N	N	N	N
F7	CS	HPRT	UNKNOWN	SYBR	None				24.0703	24.0901	0.189948							TRUE	0.122647	TRUE	3	19	1	76.7928				N	N	N	N
G6		P-sel	NTC	SYBR	None				Undetermined									TRUE	0.171474	TRUE	3	39	1	63.8088				N	N	N	N
G7		HPRT	NTC	SYBR	None				Undetermined									TRUE	0.122647	TRUE	3	39	1	62.3459	91.2398	77.7072		N	N	N	Y
H6		P-sel	NTC	SYBR	None				Undetermined									TRUE	0.171474	TRUE	3	39	1	63.626				N	N	N	N
H7		HPRT	NTC	SYBR	None				Undetermined									TRUE	0.122647	TRUE	3	39	1	62.5287	88.8624	81.7304		N	N	N	Y
Analysis Type	Singleplex
Endogenous Control	HPRT
RQ Min/Max Confidence Level	95.0
Reference Sample	Cell
