# Supplementary material for: Effects of astragalus polysaccharide on the adhesion-related immune response of endothelial cells stimulated with CSFV in vitro
Source: PeerJ. 2017 Oct 6;5:e3862. doi: 10.7717/peerj.3862 (PMC5633024; doi:10.7717/peerj.3862)
Supplement: Data S3 [file peerj-05-3862-s003.xls]

## Sheet: Results
Block Type	96alum
Chemistry	SYBR_GREEN
Experiment File Name	E:\CSFV\Zhuge2011\IFNb 20110810.eds
Experiment Run End Time	2011-08-10 20:16:24 下午 CST
Instrument Type	sds7500
Passive Reference	ROX
Well	Sample Name	Target Name	Task	Reporter	Quencher	RQ	RQ Min	RQ Max	Cт	Cт Mean	Cт SD	ΔCт	ΔCт Mean	ΔCт SE	HK Control ΔCт Mean	HK Control ΔCт SE	ΔΔCт	Automatic Ct Threshold	Ct Threshold	Automatic Baseline	Baseline Start	Baseline End	Efficiency	Tm1	Tm2	Tm3	Comments	HIGHSD	NOAMP	EXPFAIL	MTP
A2	Cell	IFNb	UNKNOWN	SYBR	None	1	0.217014	4.60801	36.768	35.2196	1.34352		10.6807	0.793872			0	TRUE	0.280642	TRUE	3	31	1	73.9055				Y	N	N	N
A3	APS 0h	IFNb	UNKNOWN	SYBR	None				Undetermined									TRUE	0.280642	TRUE	3	39	1	61.9088	90.8099	84.0845		N	Y	Y	Y
A4	APS 6h	IFNb	UNKNOWN	SYBR	None	0.541149	0.191493	1.52926	36.1482	36.0426	0.926075		11.5666	0.539803			0.885901	TRUE	0.280642	TRUE	3	30	1	74.0873				Y	N	N	N
A5	CS APS 0h	IFNb	UNKNOWN	SYBR	None	5.82475	0.498891	68.0063	32.9829	32.1711	2.20039		8.13853	1.27696			-2.5422	TRUE	0.280642	TRUE	3	26	1	80.2674	86.084	71.3608		Y	N	N	Y
A6	CS APS 6h	IFNb	UNKNOWN	SYBR	None	0.902994	0.412992	1.97437	35.1511	34.4944	0.63076		10.8279	0.406492			0.147212	TRUE	0.280642	TRUE	3	30	1	87.1746	78.995	72.9967		Y	N	N	Y
A7	CS	IFNb	UNKNOWN	SYBR	None	0.44188	0.13965	1.39819	36.2388	35.5061	1.03594		11.859	0.598548			1.17827	TRUE	0.280642	TRUE	3	31	1	81.9033	76.9956	73.7238		Y	N	N	Y
B2	Cell	IFNb	UNKNOWN	SYBR	None	1	0.217014	4.60801	34.5286	35.2196	1.34352		10.6807	0.793872			0	TRUE	0.280642	TRUE	3	28	1	74.4508				Y	N	N	N
B3	APS 0h	IFNb	UNKNOWN	SYBR	None				Undetermined									TRUE	0.280642	TRUE	3	39	1	61.9088	85.7204	81.9033		N	Y	Y	Y
B4	APS 6h	IFNb	UNKNOWN	SYBR	None	0.541149	0.191493	1.52926	35.0683	36.0426	0.926075		11.5666	0.539803			0.885901	TRUE	0.280642	TRUE	3	29	1	74.6326				Y	N	N	N
B5	CS APS 0h	IFNb	UNKNOWN	SYBR	None	5.82475	0.498891	68.0063	29.6802	32.1711	2.20039		8.13853	1.27696			-2.5422	TRUE	0.280642	TRUE	3	24	1	81.358	71.3608			Y	N	N	Y
B6	CS APS 6h	IFNb	UNKNOWN	SYBR	None	0.902994	0.412992	1.97437	34.4391	34.4944	0.63076		10.8279	0.406492			0.147212	TRUE	0.280642	TRUE	3	29	1	81.7215	88.447	71.7243		Y	N	N	Y
B7	CS	IFNb	UNKNOWN	SYBR	None	0.44188	0.13965	1.39819	35.9586	35.5061	1.03594		11.859	0.598548			1.17827	TRUE	0.280642	TRUE	3	30	1	80.0856	74.0873	86.6293		Y	N	N	Y
C2	Cell	IFNb	UNKNOWN	SYBR	None	1	0.217014	4.60801	34.3623	35.2196	1.34352		10.6807	0.793872			0	TRUE	0.280642	TRUE	3	28	1	81.9033	75.7232			Y	N	N	Y
C3	APS 0h	IFNb	UNKNOWN	SYBR	None				Undetermined									TRUE	0.280642	TRUE	3	39	1	62.4541	68.6343	76.4503		N	Y	Y	Y
C4	APS 6h	IFNb	UNKNOWN	SYBR	None	0.541149	0.191493	1.52926	36.9114	36.0426	0.926075		11.5666	0.539803			0.885901	TRUE	0.280642	TRUE	3	31	1	74.6326				Y	N	N	N
C5	CS APS 0h	IFNb	UNKNOWN	SYBR	None	5.82475	0.498891	68.0063	33.8503	32.1711	2.20039		8.13853	1.27696			-2.5422	TRUE	0.280642	TRUE	3	28	1	85.5387	78.995	72.6331		Y	N	N	Y
C6	CS APS 6h	IFNb	UNKNOWN	SYBR	None	0.902994	0.412992	1.97437	33.8932	34.4944	0.63076		10.8279	0.406492			0.147212	TRUE	0.280642	TRUE	3	28	1	87.5381	76.9956			Y	N	N	Y
C7	CS	IFNb	UNKNOWN	SYBR	None	0.44188	0.13965	1.39819	34.3209	35.5061	1.03594		11.859	0.598548			1.17827	TRUE	0.280642	TRUE	3	28	1	79.1768	73.7238	89.3558		Y	N	N	Y
D2	Cell	HPRT	UNKNOWN	SYBR	None				24.8641	24.5389	0.29269							TRUE	0.457739	TRUE	3	18	1	76.8138				N	N	N	N
D3	APS 0h	HPRT	UNKNOWN	SYBR	None				24.6147	24.6291	0.145478							TRUE	0.457739	TRUE	3	18	1	77.1773				N	N	N	N
D4	APS 6h	HPRT	UNKNOWN	SYBR	None				24.3276	24.476	0.128633							TRUE	0.457739	TRUE	3	17	1	76.9956				N	N	N	N
D5	CS APS 0h	HPRT	UNKNOWN	SYBR	None				23.8629	24.0326	0.223958							TRUE	0.457739	TRUE	3	17	1	76.9956				N	N	N	N
D6	CS APS 6h	HPRT	UNKNOWN	SYBR	None				23.346	23.6665	0.312808							TRUE	0.457739	TRUE	3	16	1	76.9956				N	N	N	N
D7	CS	HPRT	UNKNOWN	SYBR	None				23.6422	23.6471	0.0402283							TRUE	0.457739	TRUE	3	16	1	76.9956				N	N	N	N
E2	Cell	HPRT	UNKNOWN	SYBR	None				24.2967	24.5389	0.29269							TRUE	0.457739	TRUE	3	17	1	76.8138				N	N	N	N
E3	APS 0h	HPRT	UNKNOWN	SYBR	None				24.4913	24.6291	0.145478							TRUE	0.457739	TRUE	3	17	1	77.1773				N	N	N	N
E4	APS 6h	HPRT	UNKNOWN	SYBR	None				24.5454	24.476	0.128633							TRUE	0.457739	TRUE	3	17	1	76.9956				N	N	N	N
E5	CS APS 0h	HPRT	UNKNOWN	SYBR	None				24.2864	24.0326	0.223958							TRUE	0.457739	TRUE	3	16	1	76.9956				N	N	N	N
E6	CS APS 6h	HPRT	UNKNOWN	SYBR	None				23.971	23.6665	0.312808							TRUE	0.457739	TRUE	3	17	1	76.9956				N	N	N	N
E7	CS	HPRT	UNKNOWN	SYBR	None				23.6896	23.6471	0.0402283							TRUE	0.457739	TRUE	3	17	1	76.9956				N	N	N	N
F2	Cell	HPRT	UNKNOWN	SYBR	None				24.4559	24.5389	0.29269							TRUE	0.457739	TRUE	3	18	1	76.8138				N	N	N	N
F3	APS 0h	HPRT	UNKNOWN	SYBR	None				24.7812	24.6291	0.145478							TRUE	0.457739	TRUE	3	18	1	77.1773				N	N	N	N
F4	APS 6h	HPRT	UNKNOWN	SYBR	None				24.555	24.476	0.128633							TRUE	0.457739	TRUE	3	18	1	76.8138				N	N	N	N
F5	CS APS 0h	HPRT	UNKNOWN	SYBR	None				23.9485	24.0326	0.223958							TRUE	0.457739	TRUE	3	17	1	76.9956				N	N	N	N
F6	CS APS 6h	HPRT	UNKNOWN	SYBR	None				23.6826	23.6665	0.312808							TRUE	0.457739	TRUE	3	16	1	76.9956				N	N	N	N
F7	CS	HPRT	UNKNOWN	SYBR	None				23.6096	23.6471	0.0402283							TRUE	0.457739	TRUE	3	16	1	76.9956				N	N	N	N
H2		IFNb	NTC	SYBR	None				Undetermined									TRUE	0.280642	TRUE	3	39	1	78.4497				N	N	N	N
H3		HPRT	NTC	SYBR	None				Undetermined									TRUE	0.457739	TRUE	3	39	1	62.6359	87.1746	77.9044		N	N	N	Y
Analysis Type	Singleplex
Endogenous Control	HPRT
RQ Min/Max Confidence Level	95.0
Reference Sample	Cell
