# Supplementary material for: Effects of astragalus polysaccharide on the adhesion-related immune response of endothelial cells stimulated with CSFV in vitro
Source: PeerJ. 2017 Oct 6;5:e3862. doi: 10.7717/peerj.3862 (PMC5633024; doi:10.7717/peerj.3862)
Supplement: Data S4 [file peerj-05-3862-s004.xls]

## Sheet: Results
Block Type	96alum
Chemistry	SYBR_GREEN
Experiment File Name	E:\CSFV\Zhuge2011\E-sel 20110712.eds
Experiment Run End Time	2011-07-12 12:59:15 下午 CST
Instrument Type	sds7500
Passive Reference	ROX
Well	Sample Name	Target Name	Task	Reporter	Quencher	RQ	RQ Min	RQ Max	Cт	Cт Mean	Cт SD	ΔCт	ΔCт Mean	ΔCт SE	HK Control ΔCт Mean	HK Control ΔCт SE	ΔΔCт	Automatic Ct Threshold	Ct Threshold	Automatic Baseline	Baseline Start	Baseline End	Efficiency	Tm1	Tm2	Tm3	Comments	AMPNC	HIGHSD	NOISE	SPIKE	OUTLIERRG	MTP
A2	Cell	E-sel	UNKNOWN	SYBR	None	1	0.273248	3.65968	29.1214	28.5827	1.0917		4.83978	0.674141			0	TRUE	0.134962	TRUE	3	24	1	72.6016	77.6508			N	Y	N	N	N	Y
A3	APS 0h	E-sel	UNKNOWN	SYBR	None	0.753698	0.139149	4.08239	26.7218	28.4671	1.51625		5.24772	0.87787			0.407942	TRUE	0.134962	TRUE	3	22	1	78.3721	72.0607			N	Y	N	N	N	Y
A4	APS 72h	E-sel	UNKNOWN	SYBR	None	0.70486	0.0398523	12.4667	25.8625	28.6848	2.57513		5.34437	1.49277			0.504592	TRUE	0.134962	TRUE	3	21	1	78.7328	72.241			N	Y	N	N	N	Y
A5	CS APS 0h	E-sel	UNKNOWN	SYBR	None	4.33504	0.598681	31.3899	27.758	26.3738	1.78136		2.72374	1.02872			-2.11604	TRUE	0.134962	TRUE	3	22	1	72.241	78.3721			N	Y	N	N	N	Y
A6	CS APS 72h	E-sel	UNKNOWN	SYBR	None	15.7935	10.4174	23.944	24.642	24.4268	0.366485		0.85852	0.216223			-3.98126	TRUE	0.134962	TRUE	3	20	1	78.3721	62.1426	72.782		N	N	N	N	N	Y
A7	CS	E-sel	UNKNOWN	SYBR	None	2.96855	0.699054	12.606	25.8943	27.036	1.239		3.27002	0.751423			-1.56976	TRUE	0.134962	TRUE	3	20	1	72.4213	78.3721			N	Y	N	N	N	Y
B2	Cell	E-sel	UNKNOWN	SYBR	None	1	0.273248	3.65968	27.3264	28.5827	1.0917		4.83978	0.674141			0	TRUE	0.134962	TRUE	3	23	1	73.1426	78.3721			N	Y	N	N	N	Y
B3	APS 0h	E-sel	UNKNOWN	SYBR	None	0.753698	0.139149	4.08239	29.2201	28.4671	1.51625		5.24772	0.87787			0.407942	TRUE	0.134962	TRUE	3	24	1	72.9623	78.9131			N	Y	N	N	N	Y
B4	APS 72h	E-sel	UNKNOWN	SYBR	None	0.70486	0.0398523	12.4667	30.9068	28.6848	2.57513		5.34437	1.49277			0.504592	TRUE	0.134962	TRUE	3	26	1	72.6016				N	Y	N	N	N	N
B5	CS APS 0h	E-sel	UNKNOWN	SYBR	None	4.33504	0.598681	31.3899	24.364	26.3738	1.78136		2.72374	1.02872			-2.11604	TRUE	0.134962	TRUE	3	19	1	72.9623	78.7328			N	Y	N	N	N	Y
B6	CS APS 72h	E-sel	UNKNOWN	SYBR	None	15.7935	10.4174	23.944	24.0037	24.4268	0.366485		0.85852	0.216223			-3.98126	TRUE	0.134962	TRUE	3	19	1	78.9131	72.9623	62.5033		N	N	N	N	Y	Y
B7	CS	E-sel	UNKNOWN	SYBR	None	2.96855	0.699054	12.606	26.8602	27.036	1.239		3.27002	0.751423			-1.56976	TRUE	0.134962	TRUE	3	22	1	72.6016	79.2738			N	Y	N	N	N	Y
C2	Cell	E-sel	UNKNOWN	SYBR	None	1	0.273248	3.65968	29.3004	28.5827	1.0917		4.83978	0.674141			0	TRUE	0.134962	TRUE	3	25	1	73.323	78.1918			N	Y	N	N	N	Y
C3	APS 0h	E-sel	UNKNOWN	SYBR	None	0.753698	0.139149	4.08239	29.4595	28.4671	1.51625		5.24772	0.87787			0.407942	TRUE	0.134962	TRUE	3	25	1	78.7328	72.782			N	Y	N	N	N	Y
C4	APS 72h	E-sel	UNKNOWN	SYBR	None	0.70486	0.0398523	12.4667	29.2851	28.6848	2.57513		5.34437	1.49277			0.504592	TRUE	0.134962	TRUE	3	25	1	72.782	78.1918			N	Y	N	N	N	Y
C5	CS APS 0h	E-sel	UNKNOWN	SYBR	None	4.33504	0.598681	31.3899	26.9994	26.3738	1.78136		2.72374	1.02872			-2.11604	TRUE	0.134962	TRUE	3	22	1	72.4213	79.0934			N	Y	N	N	N	Y
C6	CS APS 72h	E-sel	UNKNOWN	SYBR	None	15.7935	10.4174	23.944	24.6349	24.4268	0.366485		0.85852	0.216223			-3.98126	TRUE	0.134962	TRUE	3	20	1	73.1426	79.2738	62.323		N	N	N	N	N	Y
C7	CS	E-sel	UNKNOWN	SYBR	None	2.96855	0.699054	12.606	28.3535	27.036	1.239		3.27002	0.751423			-1.56976	TRUE	0.134962	TRUE	3	24	1	80.1754	71.8803			N	Y	N	N	N	Y
D2	Cell	HPRT	UNKNOWN	SYBR	None				23.7822	23.7429	0.414247							TRUE	0.204514	TRUE	3	18	1	76.9295				N	N	N	N	N	N
D3	APS 0h	HPRT	UNKNOWN	SYBR	None				23.091	23.2194	0.113773							TRUE	0.204514	TRUE	3	18	1	77.1098				N	N	N	N	N	N
D4	APS 72h	HPRT	UNKNOWN	SYBR	None				23.3333	23.3404	0.232003							TRUE	0.204514	TRUE	3	18	1	77.1098				N	N	N	N	N	N
D5	CS APS 0h	HPRT	UNKNOWN	SYBR	None				23.6068	23.6501	0.0392394							TRUE	0.204514	TRUE	3	18	1	76.9295				N	N	N	N	N	N
D6	CS APS 72h	HPRT	UNKNOWN	SYBR	None				23.5424	23.5683	0.0771111							TRUE	0.204514	TRUE	3	18	1	76.9295				N	N	N	N	N	N
D7	CS	HPRT	UNKNOWN	SYBR	None				24.0041	23.766	0.398468							TRUE	0.204514	TRUE	3	17	1	76.9295				N	N	N	N	N	N
E2	Cell	HPRT	UNKNOWN	SYBR	None				24.1361	23.7429	0.414247							TRUE	0.204514	TRUE	3	18	1	76.9295				N	N	N	N	N	N
E3	APS 0h	HPRT	UNKNOWN	SYBR	None				23.2596	23.2194	0.113773							TRUE	0.204514	TRUE	3	18	1	77.1098				N	N	N	N	N	N
E4	APS 72h	HPRT	UNKNOWN	SYBR	None				23.1121	23.3404	0.232003							TRUE	0.204514	TRUE	3	17	1	77.1098				N	N	N	N	N	N
E5	CS APS 0h	HPRT	UNKNOWN	SYBR	None				23.66	23.6501	0.0392394							TRUE	0.204514	TRUE	3	17	1	76.9295				N	N	N	N	N	N
E6	CS APS 72h	HPRT	UNKNOWN	SYBR	None				23.655	23.5683	0.0771111							TRUE	0.204514	TRUE	3	18	1	76.9295				N	N	N	N	N	N
E7	CS	HPRT	UNKNOWN	SYBR	None				23.306	23.766	0.398468							TRUE	0.204514	TRUE	3	17	1	76.9295				N	N	N	N	Y	N
F2	Cell	HPRT	UNKNOWN	SYBR	None				23.3104	23.7429	0.414247							TRUE	0.204514	TRUE	3	17	1	76.9295				N	N	N	N	N	N
F3	APS 0h	HPRT	UNKNOWN	SYBR	None				23.3076	23.2194	0.113773							TRUE	0.204514	TRUE	3	17	1	76.9295				N	N	N	N	N	N
F4	APS 72h	HPRT	UNKNOWN	SYBR	None				23.5759	23.3404	0.232003							TRUE	0.204514	TRUE	3	18	1	76.9295				N	N	N	N	N	N
F5	CS APS 0h	HPRT	UNKNOWN	SYBR	None				23.6834	23.6501	0.0392394							TRUE	0.204514	TRUE	3	17	1	76.9295				N	N	N	N	N	N
F6	CS APS 72h	HPRT	UNKNOWN	SYBR	None				23.5075	23.5683	0.0771111							TRUE	0.204514	TRUE	3	17	1	76.9295				N	N	N	N	N	N
F7	CS	HPRT	UNKNOWN	SYBR	None				23.9879	23.766	0.398468							TRUE	0.204514	TRUE	3	18	1	76.9295				N	N	N	N	N	N
G7		E-sel	NTC	SYBR	None				15.0896									TRUE	0.134962	TRUE	3	16	1	89.5525				Y	N	Y	Y	N	N
H7		HPRT	NTC	SYBR	None				Undetermined									TRUE	0.204514	TRUE	3	39	1	62.1426				N	N	N	N	N	N
Analysis Type	Singleplex
Endogenous Control	HPRT
RQ Min/Max Confidence Level	95.0
Reference Sample	Cell
