# Supplementary material for: Effects of astragalus polysaccharide on the adhesion-related immune response of endothelial cells stimulated with CSFV in vitro
Source: PeerJ. 2017 Oct 6;5:e3862. doi: 10.7717/peerj.3862 (PMC5633024; doi:10.7717/peerj.3862)
Supplement: Data S5 [file peerj-05-3862-s005.xls]

## Sheet: Results
Block Type	96alum
Chemistry	SYBR_GREEN
Experiment File Name	E:\CSFV\Zhuge2011\TLR4 20110816.eds
Experiment Run End Time	2011-08-16 16:55:36 下午 CST
Instrument Type	sds7500
Passive Reference	ROX
Well	Sample Name	Target Name	Task	Reporter	Quencher	RQ	RQ Min	RQ Max	Cт	Cт Mean	Cт SD	ΔCт	ΔCт Mean	ΔCт SE	HK Control ΔCт Mean	HK Control ΔCт SE	ΔΔCт	Automatic Ct Threshold	Ct Threshold	Automatic Baseline	Baseline Start	Baseline End	Efficiency	Tm1	Tm2	Tm3	Comments	HIGHSD	MTP
A2	Cell	TLR4	UNKNOWN	SYBR	None	1	0.736937	1.35697	30.4363	30.691	0.263268		6.58184	0.158615			0	TRUE	0.0230968	TRUE	3	28	1	84.3681	71.9854			N	Y
A3	APS 0h	TLR4	UNKNOWN	SYBR	None	1.36892	1.22169	1.5339	30.114	30.1734	0.0539759		6.1288	0.0591272			-0.45304	TRUE	0.0230968	TRUE	3	28	1	84.3681				N	N
A4	APS 6h	TLR4	UNKNOWN	SYBR	None	2.21295	1.21842	4.01927	29.8829	29.4947	0.469691		5.43587	0.310096			-1.14597	TRUE	0.0230968	TRUE	3	28	1	84.3681	71.8059			N	Y
A5	CS APS 0h	TLR4	UNKNOWN	SYBR	None	0.835695	0.486022	1.43694	29.9008	30.2928	0.469028		6.84079	0.281639			0.258952	TRUE	0.0230968	TRUE	3	28	1	84.3681	71.6265			N	Y
A6	CS APS 6h	TLR4	UNKNOWN	SYBR	None	0.7424	0.519579	1.06078	30.178	30.3251	0.205429		7.01157	0.185436			0.429731	TRUE	0.0230968	TRUE	3	28	1	84.5476	71.6265			N	Y
A7	CS	TLR4	UNKNOWN	SYBR	None	0.0268248	0.000120075	5.99264	38.4875	35.0078	4.86538		11.8021	2.8106			5.22029	TRUE	0.0230968	TRUE	3	35	1	74.6773				Y	N
B2	Cell	TLR4	UNKNOWN	SYBR	None	1	0.736937	1.35697	30.9621	30.691	0.263268		6.58184	0.158615			0	TRUE	0.0230968	TRUE	3	29	1	84.5476	72.7032			N	Y
B3	APS 0h	TLR4	UNKNOWN	SYBR	None	1.36892	1.22169	1.5339	30.2196	30.1734	0.0539759		6.1288	0.0591272			-0.45304	TRUE	0.0230968	TRUE	3	28	1	84.5476	72.1649			N	Y
B4	APS 6h	TLR4	UNKNOWN	SYBR	None	2.21295	1.21842	4.01927	28.9726	29.4947	0.469691		5.43587	0.310096			-1.14597	TRUE	0.0230968	TRUE	3	27	1	84.5476				N	N
B5	CS APS 0h	TLR4	UNKNOWN	SYBR	None	0.835695	0.486022	1.43694	30.8124	30.2928	0.469028		6.84079	0.281639			0.258952	TRUE	0.0230968	TRUE	3	29	1	84.5476	72.5238			N	Y
B6	CS APS 6h	TLR4	UNKNOWN	SYBR	None	0.7424	0.519579	1.06078	30.5598	30.3251	0.205429		7.01157	0.185436			0.429731	TRUE	0.0230968	TRUE	3	29	1	84.5476	72.1649			N	Y
B7	CS	TLR4	UNKNOWN	SYBR	None	0.0268248	0.000120075	5.99264	29.4482	35.0078	4.86538		11.8021	2.8106			5.22029	TRUE	0.0230968	TRUE	3	27	1	84.5476	71.6265			Y	Y
C2	Cell	TLR4	UNKNOWN	SYBR	None	1	0.736937	1.35697	30.6747	30.691	0.263268		6.58184	0.158615			0	TRUE	0.0230968	TRUE	3	29	1	84.727	72.7032			N	Y
C3	APS 0h	TLR4	UNKNOWN	SYBR	None	1.36892	1.22169	1.5339	30.1865	30.1734	0.0539759		6.1288	0.0591272			-0.45304	TRUE	0.0230968	TRUE	3	28	1	84.727	72.3443			N	Y
C4	APS 6h	TLR4	UNKNOWN	SYBR	None	2.21295	1.21842	4.01927	29.6285	29.4947	0.469691		5.43587	0.310096			-1.14597	TRUE	0.0230968	TRUE	3	28	1	84.727				N	N
C5	CS APS 0h	TLR4	UNKNOWN	SYBR	None	0.835695	0.486022	1.43694	30.1652	30.2928	0.469028		6.84079	0.281639			0.258952	TRUE	0.0230968	TRUE	3	28	1	84.727	72.1649			N	Y
C6	CS APS 6h	TLR4	UNKNOWN	SYBR	None	0.7424	0.519579	1.06078	30.2375	30.3251	0.205429		7.01157	0.185436			0.429731	TRUE	0.0230968	TRUE	3	28	1	84.727	72.1649			N	Y
C7	CS	TLR4	UNKNOWN	SYBR	None	0.0268248	0.000120075	5.99264	37.0878	35.0078	4.86538		11.8021	2.8106			5.22029	TRUE	0.0230968	TRUE	3	35	1	74.8568				Y	N
D2	Cell	HPRT	UNKNOWN	SYBR	None				24.1773	24.1092	0.0785265							TRUE	0.212749	TRUE	3	19	1	76.8308				N	N
D3	APS 0h	HPRT	UNKNOWN	SYBR	None				24.0822	24.0446	0.0870326							TRUE	0.212749	TRUE	3	19	1	77.0103				N	N
D4	APS 6h	HPRT	UNKNOWN	SYBR	None				24.1456	24.0588	0.260515							TRUE	0.212749	TRUE	3	18	1	77.0103				N	N
D5	CS APS 0h	HPRT	UNKNOWN	SYBR	None				23.3463	23.452	0.134069							TRUE	0.212749	TRUE	3	17	1	77.0103				N	N
D6	CS APS 6h	HPRT	UNKNOWN	SYBR	None				23.1353	23.3135	0.246899							TRUE	0.212749	TRUE	3	17	1	77.0103				N	N
D7	CS	HPRT	UNKNOWN	SYBR	None				23.1605	23.2057	0.162727							TRUE	0.212749	TRUE	3	17	1	76.8308				N	N
E2	Cell	HPRT	UNKNOWN	SYBR	None				24.0233	24.1092	0.0785265							TRUE	0.212749	TRUE	3	18	1	76.8308				N	N
E3	APS 0h	HPRT	UNKNOWN	SYBR	None				24.1065	24.0446	0.0870326							TRUE	0.212749	TRUE	3	18	1	76.8308				N	N
E4	APS 6h	HPRT	UNKNOWN	SYBR	None				23.7659	24.0588	0.260515							TRUE	0.212749	TRUE	3	18	1	77.0103				N	N
E5	CS APS 0h	HPRT	UNKNOWN	SYBR	None				23.6028	23.452	0.134069							TRUE	0.212749	TRUE	3	18	1	77.0103				N	N
E6	CS APS 6h	HPRT	UNKNOWN	SYBR	None				23.5954	23.3135	0.246899							TRUE	0.212749	TRUE	3	18	1	77.0103				N	N
E7	CS	HPRT	UNKNOWN	SYBR	None				23.0704	23.2057	0.162727							TRUE	0.212749	TRUE	3	17	1	77.0103				N	N
F2	Cell	HPRT	UNKNOWN	SYBR	None				24.127	24.1092	0.0785265							TRUE	0.212749	TRUE	3	18	1	76.8308				N	N
F3	APS 0h	HPRT	UNKNOWN	SYBR	None				23.9451	24.0446	0.0870326							TRUE	0.212749	TRUE	3	18	1	76.8308				N	N
F4	APS 6h	HPRT	UNKNOWN	SYBR	None				24.2648	24.0588	0.260515							TRUE	0.212749	TRUE	3	18	1	76.8308				N	N
F5	CS APS 0h	HPRT	UNKNOWN	SYBR	None				23.4069	23.452	0.134069							TRUE	0.212749	TRUE	3	17	1	76.8308				N	N
F6	CS APS 6h	HPRT	UNKNOWN	SYBR	None				23.21	23.3135	0.246899							TRUE	0.212749	TRUE	3	17	1	76.8308				N	N
F7	CS	HPRT	UNKNOWN	SYBR	None				23.3863	23.2057	0.162727							TRUE	0.212749	TRUE	3	18	1	76.8308				N	N
H2		TLR4	NTC	SYBR	None				Undetermined									TRUE	0.0230968	TRUE	3	39	1	75.9335				N	N
H3		HPRT	NTC	SYBR	None				Undetermined									TRUE	0.212749	TRUE	3	39	1	62.1151	88.8546			N	Y
Analysis Type	Singleplex
Endogenous Control	HPRT
RQ Min/Max Confidence Level	95.0
Reference Sample	Cell
