# Supplementary material for: Effects of astragalus polysaccharide on the adhesion-related immune response of endothelial cells stimulated with CSFV in vitro
Source: PeerJ. 2017 Oct 6;5:e3862. doi: 10.7717/peerj.3862 (PMC5633024; doi:10.7717/peerj.3862)
Supplement: Data S6 [file peerj-05-3862-s006.xls]

## Sheet: Results
Block Type	96alum
Chemistry	SYBR_GREEN
Experiment File Name	E:\CSFV\Zhuge2011\VEGF TF IFNa 20110810.eds
Experiment Run End Time	2011-08-10 17:55:55 下午 CST
Instrument Type	sds7500
Passive Reference	ROX
Well	Sample Name	Target Name	Task	Reporter	Quencher	RQ	RQ Min	RQ Max	Cт	Cт Mean	Cт SD	ΔCт	ΔCт Mean	ΔCт SE	HK Control ΔCт Mean	HK Control ΔCт SE	ΔΔCт	Automatic Ct Threshold	Ct Threshold	Automatic Baseline	Baseline Start	Baseline End	Efficiency	Tm1	Tm2	Tm3	Comments	HIGHSD	OUTLIERRG	MTP
A1	Cell	VEGF	UNKNOWN	SYBR	None	1	0.714233	1.4001	27.9359	28.1701	0.284494		4.03953	0.174876			0	TRUE	0.236651	TRUE	3	22	1	78.6066				N	N	N
A2	APS 0h	VEGF	UNKNOWN	SYBR	None	1.37385	0.504338	3.74247	27.6141	27.7655	0.884286		3.5813	0.520725			-0.458227	TRUE	0.236651	TRUE	3	22	1	78.6066				Y	N	N
A3	APS 6h	VEGF	UNKNOWN	SYBR	None	2.41575	1.88162	3.10149	26.4805	26.5191	0.14856		2.76706	0.12984			-1.27247	TRUE	0.236651	TRUE	3	21	1	72.8186	80.5962	77.1596		N	N	Y
A4	CS APS 0h	VEGF	UNKNOWN	SYBR	None	8.06828	0.59679	109.079	25.6331	24.3343	2.32351		1.02727	1.35316			-3.01226	TRUE	0.236651	TRUE	3	18	1	72.4568				Y	N	N
A5	CS APS 6h	VEGF	UNKNOWN	SYBR	None	1.832	1.17958	2.84527	26.281	26.0113	0.375995		3.16611	0.228762			-0.873421	TRUE	0.236651	TRUE	3	21	1	72.8186	80.9579	77.3404		N	N	Y
A6	CS	VEGF	UNKNOWN	SYBR	None	2.17377	1.40344	3.36693	26.1226	25.7212	0.350082		2.91933	0.227354			-1.1202	TRUE	0.236651	TRUE	3	21	1	80.9579	72.8186			N	N	Y
A7	Cell	TF	UNKNOWN	SYBR	None	1	0.565518	1.76829	37.3624	37.3294	0.502372		13.1989	0.29619			0	TRUE	0.0136279	TRUE	3	35	1	79.3301	67.0306	85.6607		Y	N	Y
A8	APS 0h	TF	UNKNOWN	SYBR	None	1.12092	0.637849	1.96984	37.5586	37.2184	0.475373		13.0342	0.292963			-0.164683	TRUE	0.0136279	TRUE	3	35	1	80.2344	66.8497	85.6607		N	N	Y
A9	APS 6h	TF	UNKNOWN	SYBR	None	131.102	47.9335	358.575	29.8005	29.9164	0.889675		6.16435	0.522821			-7.03455	TRUE	0.0136279	TRUE	3	28	1	72.8186	85.4798	80.0536		Y	N	Y
A10	CS APS 0h	TF	UNKNOWN	SYBR	None	186.172	69.8764	496.017	29.4638	28.9654	0.826709		5.6584	0.509197			-7.54049	TRUE	0.0136279	TRUE	3	28	1	72.8186	85.2989	79.6918		Y	N	Y
A11	CS APS 6h	TF	UNKNOWN	SYBR	None	160.846	91.1242	283.914	29.0452	28.7146	0.495895		5.86936	0.29526			-7.32954	TRUE	0.0136279	TRUE	3	27	1	85.118	72.8186	79.6918		N	N	Y
A12	CS	TF	UNKNOWN	SYBR	None	28.8093	0.104816	7918.41	36.9793	31.1523	5.05145		8.35043	2.91831			-4.84846	TRUE	0.0136279	TRUE	3	35	1	74.0847				Y	N	N
B1	Cell	VEGF	UNKNOWN	SYBR	None	1	0.714233	1.4001	28.4867	28.1701	0.284494		4.03953	0.174876			0	TRUE	0.236651	TRUE	3	23	1	78.2448				N	N	N
B2	APS 0h	VEGF	UNKNOWN	SYBR	None	1.37385	0.504338	3.74247	26.9667	27.7655	0.884286		3.5813	0.520725			-0.458227	TRUE	0.236651	TRUE	3	22	1	78.7874				Y	N	N
B3	APS 6h	VEGF	UNKNOWN	SYBR	None	2.41575	1.88162	3.10149	26.6832	26.5191	0.14856		2.76706	0.12984			-1.27247	TRUE	0.236651	TRUE	3	21	1	73.1803	80.7771	77.7022		N	N	Y
B4	CS APS 0h	VEGF	UNKNOWN	SYBR	None	8.06828	0.59679	109.079	25.718	24.3343	2.32351		1.02727	1.35316			-3.01226	TRUE	0.236651	TRUE	3	20	1	72.9995	81.1388	77.3404		Y	N	Y
B5	CS APS 6h	VEGF	UNKNOWN	SYBR	None	1.832	1.17958	2.84527	26.1713	26.0113	0.375995		3.16611	0.228762			-0.873421	TRUE	0.236651	TRUE	3	21	1	81.1388	73.1803	77.3404		N	N	Y
B6	CS	VEGF	UNKNOWN	SYBR	None	2.17377	1.40344	3.36693	25.479	25.7212	0.350082		2.91933	0.227354			-1.1202	TRUE	0.236651	TRUE	3	20	1	72.6377	81.1388			N	N	Y
B7	Cell	TF	UNKNOWN	SYBR	None	1	0.565518	1.76829	36.8114	37.3294	0.502372		13.1989	0.29619			0	TRUE	0.0136279	TRUE	3	35	1	85.8415	67.5732	80.7771		Y	N	Y
B8	APS 0h	TF	UNKNOWN	SYBR	None	1.12092	0.637849	1.96984	37.4214	37.2184	0.475373		13.0342	0.292963			-0.164683	TRUE	0.0136279	TRUE	3	35	1	80.5962	85.8415	67.935		N	N	Y
B9	APS 6h	TF	UNKNOWN	SYBR	None	131.102	47.9335	358.575	30.8584	29.9164	0.889675		6.16435	0.522821			-7.03455	TRUE	0.0136279	TRUE	3	30	1	85.6607	74.0847	80.0536		Y	N	Y
B10	CS APS 0h	TF	UNKNOWN	SYBR	None	186.172	69.8764	496.017	29.4213	28.9654	0.826709		5.6584	0.509197			-7.54049	TRUE	0.0136279	TRUE	3	28	1	72.9995	85.4798	80.2344		Y	N	Y
B11	CS APS 6h	TF	UNKNOWN	SYBR	None	160.846	91.1242	283.914	28.9542	28.7146	0.495895		5.86936	0.29526			-7.32954	TRUE	0.0136279	TRUE	3	28	1	72.8186	85.2989	79.8727		N	N	Y
B12	CS	TF	UNKNOWN	SYBR	None	28.8093	0.104816	7918.41	28.4651	31.1523	5.05145		8.35043	2.91831			-4.84846	TRUE	0.0136279	TRUE	3	27	1	85.2989	72.6377	79.8727		Y	N	Y
C1	Cell	VEGF	UNKNOWN	SYBR	None	1	0.714233	1.4001	28.0876	28.1701	0.284494		4.03953	0.174876			0	TRUE	0.236651	TRUE	3	23	1	79.1492				N	N	N
C2	APS 0h	VEGF	UNKNOWN	SYBR	None	1.37385	0.504338	3.74247	28.7157	27.7655	0.884286		3.5813	0.520725			-0.458227	TRUE	0.236651	TRUE	3	23	1	78.9683	82.7667	64.4984		Y	N	Y
C3	APS 6h	VEGF	UNKNOWN	SYBR	None	2.41575	1.88162	3.10149	26.3937	26.5191	0.14856		2.76706	0.12984			-1.27247	TRUE	0.236651	TRUE	3	21	1	81.1388	73.1803	77.8831		N	N	Y
C4	CS APS 0h	VEGF	UNKNOWN	SYBR	None	8.06828	0.59679	109.079	21.6518	24.3343	2.32351		1.02727	1.35316			-3.01226	TRUE	0.236651	TRUE	3	15	1	73.723				Y	Y	N
C5	CS APS 6h	VEGF	UNKNOWN	SYBR	None	1.832	1.17958	2.84527	25.5818	26.0113	0.375995		3.16611	0.228762			-0.873421	TRUE	0.236651	TRUE	3	20	1	72.9995	81.1388	77.5213		N	N	Y
C6	CS	VEGF	UNKNOWN	SYBR	None	2.17377	1.40344	3.36693	25.562	25.7212	0.350082		2.91933	0.227354			-1.1202	TRUE	0.236651	TRUE	3	20	1	81.3197	72.9995			N	N	Y
C7	Cell	TF	UNKNOWN	SYBR	None	1	0.565518	1.76829	37.8145	37.3294	0.502372		13.1989	0.29619			0	TRUE	0.0136279	TRUE	3	35	1	65.9454	86.0224	78.4257		Y	N	Y
C8	APS 0h	TF	UNKNOWN	SYBR	None	1.12092	0.637849	1.96984	36.6753	37.2184	0.475373		13.0342	0.292963			-0.164683	TRUE	0.0136279	TRUE	3	35	1	81.1388	66.488	85.8415		N	N	Y
C9	APS 6h	TF	UNKNOWN	SYBR	None	131.102	47.9335	358.575	29.0904	29.9164	0.889675		6.16435	0.522821			-7.03455	TRUE	0.0136279	TRUE	3	28	1	85.6607	73.3612	80.0536		Y	N	Y
C10	CS APS 0h	TF	UNKNOWN	SYBR	None	186.172	69.8764	496.017	28.0112	28.9654	0.826709		5.6584	0.509197			-7.54049	TRUE	0.0136279	TRUE	3	26	1	72.8186	85.6607	80.0536		Y	Y	Y
C11	CS APS 6h	TF	UNKNOWN	SYBR	None	160.846	91.1242	283.914	28.1444	28.7146	0.495895		5.86936	0.29526			-7.32954	TRUE	0.0136279	TRUE	3	27	1	72.4568	85.4798	80.2344		N	N	Y
C12	CS	TF	UNKNOWN	SYBR	None	28.8093	0.104816	7918.41	28.0124	31.1523	5.05145		8.35043	2.91831			-4.84846	TRUE	0.0136279	TRUE	3	27	1	71.9142	85.118	79.6918		Y	N	Y
D1	Cell	HPRT	UNKNOWN	SYBR	None				24.0463	24.1305	0.103962							TRUE	0.202701	TRUE	3	18	1	77.1596				N	N	N
D2	APS 0h	HPRT	UNKNOWN	SYBR	None				24.0062	24.1842	0.177489							TRUE	0.202701	TRUE	3	18	1	77.1596				N	N	N
D3	APS 6h	HPRT	UNKNOWN	SYBR	None				23.6708	23.7521	0.168835							TRUE	0.202701	TRUE	3	18	1	76.9787				N	N	N
D4	CS APS 0h	HPRT	UNKNOWN	SYBR	None				22.9785	23.307	0.307239							TRUE	0.202701	TRUE	3	17	1	76.9787				N	N	N
D5	CS APS 6h	HPRT	UNKNOWN	SYBR	None				22.7147	22.8452	0.124995							TRUE	0.202701	TRUE	3	17	1	76.9787				N	N	N
D6	CS	HPRT	UNKNOWN	SYBR	None				22.859	22.8019	0.180311							TRUE	0.202701	TRUE	3	17	1	76.9787				N	N	N
D7	Cell	IFN a	UNKNOWN	SYBR	None	1	0.385831	2.59181	33.3844	33.5499	0.8508		9.41932	0.494863			0	TRUE	0.221583	TRUE	3	28	1	84.2137				Y	N	N
D8	APS 0h	IFN a	UNKNOWN	SYBR	None	5.1225	1.76651	14.8541	31.9592	31.2467	0.941598		7.06247	0.553206			-2.35685	TRUE	0.221583	TRUE	3	27	1	84.0328				Y	N	N
D9	APS 6h	IFN a	UNKNOWN	SYBR	None	7.28373	3.02123	17.56	29.9484	30.3067	0.773784		6.55464	0.457255			-2.86468	TRUE	0.221583	TRUE	3	24	1	81.1388	71.9142			Y	N	Y
D10	CS APS 0h	IFN a	UNKNOWN	SYBR	None	14.9694	10.4099	21.5258	28.7017	28.8224	0.111734		5.51538	0.18875			-3.90394	TRUE	0.221583	TRUE	3	22	1	71.9142	80.5962			N	N	Y
D11	CS APS 6h	IFN a	UNKNOWN	SYBR	None	5.43442	0.880476	33.542	31.5741	29.8224	1.63328		6.97719	0.945731			-2.44213	TRUE	0.221583	TRUE	3	26	1	83.671				Y	N	N
D12	CS	IFN a	UNKNOWN	SYBR	None	12.0091	8.99379	16.0353	28.7942	28.6351	0.18762		5.83326	0.150237			-3.58605	TRUE	0.221583	TRUE	3	23	1	71.5525	83.671			N	N	Y
E1	Cell	HPRT	UNKNOWN	SYBR	None				24.0986	24.1305	0.103962							TRUE	0.202701	TRUE	3	19	1	76.9787				N	N	N
E2	APS 0h	HPRT	UNKNOWN	SYBR	None				24.1852	24.1842	0.177489							TRUE	0.202701	TRUE	3	19	1	77.1596				N	N	N
E3	APS 6h	HPRT	UNKNOWN	SYBR	None				23.6393	23.7521	0.168835							TRUE	0.202701	TRUE	3	18	1	76.9787				N	N	N
E4	CS APS 0h	HPRT	UNKNOWN	SYBR	None				23.5873	23.307	0.307239							TRUE	0.202701	TRUE	3	18	1	76.9787				N	N	N
E5	CS APS 6h	HPRT	UNKNOWN	SYBR	None				22.8571	22.8452	0.124995							TRUE	0.202701	TRUE	3	17	1	76.9787				N	N	N
E6	CS	HPRT	UNKNOWN	SYBR	None				22.9467	22.8019	0.180311							TRUE	0.202701	TRUE	3	17	1	76.9787				N	N	N
E7	Cell	IFN a	UNKNOWN	SYBR	None	1	0.385831	2.59181	32.794	33.5499	0.8508		9.41932	0.494863			0	TRUE	0.221583	TRUE	3	28	1	84.2137				Y	N	N
E8	APS 0h	IFN a	UNKNOWN	SYBR	None	5.1225	1.76651	14.8541	31.6016	31.2467	0.941598		7.06247	0.553206			-2.35685	TRUE	0.221583	TRUE	3	26	1	84.0328				Y	N	N
E9	APS 6h	IFN a	UNKNOWN	SYBR	None	7.28373	3.02123	17.56	31.1947	30.3067	0.773784		6.55464	0.457255			-2.86468	TRUE	0.221583	TRUE	3	26	1	82.7667				Y	N	N
E10	CS APS 0h	IFN a	UNKNOWN	SYBR	None	14.9694	10.4099	21.5258	28.9222	28.8224	0.111734		5.51538	0.18875			-3.90394	TRUE	0.221583	TRUE	3	24	1	71.9142				N	N	N
E11	CS APS 6h	IFN a	UNKNOWN	SYBR	None	5.43442	0.880476	33.542	28.3414	29.8224	1.63328		6.97719	0.945731			-2.44213	TRUE	0.221583	TRUE	3	22	1	72.276	80.4153			Y	N	Y
E12	CS	IFN a	UNKNOWN	SYBR	None	12.0091	8.99379	16.0353	28.683	28.6351	0.18762		5.83326	0.150237			-3.58605	TRUE	0.221583	TRUE	3	23	1	84.3945	80.4153	71.7333		N	N	Y
F1	Cell	HPRT	UNKNOWN	SYBR	None				24.2467	24.1305	0.103962							TRUE	0.202701	TRUE	3	19	1	76.7978				N	N	N
F2	APS 0h	HPRT	UNKNOWN	SYBR	None				24.3612	24.1842	0.177489							TRUE	0.202701	TRUE	3	19	1	76.9787				N	N	N
F3	APS 6h	HPRT	UNKNOWN	SYBR	None				23.9462	23.7521	0.168835							TRUE	0.202701	TRUE	3	18	1	76.7978				N	N	N
F4	CS APS 0h	HPRT	UNKNOWN	SYBR	None				23.3553	23.307	0.307239							TRUE	0.202701	TRUE	3	18	1	76.9787				N	N	N
F5	CS APS 6h	HPRT	UNKNOWN	SYBR	None				22.9639	22.8452	0.124995							TRUE	0.202701	TRUE	3	17	1	76.9787				N	N	N
F6	CS	HPRT	UNKNOWN	SYBR	None				22.5999	22.8019	0.180311							TRUE	0.202701	TRUE	3	15	1	76.9787				N	N	N
F7	Cell	IFN a	UNKNOWN	SYBR	None	1	0.385831	2.59181	34.4712	33.5499	0.8508		9.41932	0.494863			0	TRUE	0.221583	TRUE	3	29	1	83.3093	72.276			Y	N	Y
F8	APS 0h	IFN a	UNKNOWN	SYBR	None	5.1225	1.76651	14.8541	30.1792	31.2467	0.941598		7.06247	0.553206			-2.35685	TRUE	0.221583	TRUE	3	25	1	84.0328				Y	N	N
F9	APS 6h	IFN a	UNKNOWN	SYBR	None	7.28373	3.02123	17.56	29.777	30.3067	0.773784		6.55464	0.457255			-2.86468	TRUE	0.221583	TRUE	3	24	1	80.7771	73.1803			Y	N	Y
F10	CS APS 0h	IFN a	UNKNOWN	SYBR	None	14.9694	10.4099	21.5258	28.8433	28.8224	0.111734		5.51538	0.18875			-3.90394	TRUE	0.221583	TRUE	3	22	1	72.0951	81.3197			N	N	Y
F11	CS APS 6h	IFN a	UNKNOWN	SYBR	None	5.43442	0.880476	33.542	29.5517	29.8224	1.63328		6.97719	0.945731			-2.44213	TRUE	0.221583	TRUE	3	24	1	83.1284	71.5525			Y	N	Y
F12	CS	IFN a	UNKNOWN	SYBR	None	12.0091	8.99379	16.0353	28.4282	28.6351	0.18762		5.83326	0.150237			-3.58605	TRUE	0.221583	TRUE	3	22	1	83.671	71.7333			N	N	Y
H1		VEGF	NTC	SYBR	None				Undetermined									TRUE	0.236651	TRUE	3	39	1	62.5087	76.9787	84.3945		N	N	Y
H2		HPRT	NTC	SYBR	None				Undetermined									TRUE	0.202701	TRUE	3	39	1	64.8601				N	N	N
H7		TF	NTC	SYBR	None				Undetermined									TRUE	0.0136279	TRUE	3	39	1	62.147	90.0016			N	N	Y
H8		IFN a	NTC	SYBR	None				Undetermined									TRUE	0.221583	TRUE	3	39	1	67.7541				N	N	N
Analysis Type	Singleplex
Endogenous Control	HPRT
RQ Min/Max Confidence Level	95.0
Reference Sample	Cell
